# Supplementary material for: Genetic polymorphisms in cGAS-STING-mediated type I interferon innate immune signaling pathway are associated with DLBCL
Source: Front Immunol. 2025 Dec 16;16:1725218. doi: 10.3389/fimmu.2025.1725218 (PMC12747902; doi:10.3389/fimmu.2025.1725218)
Supplement: Supplementary file 2 [file Table1.xlsx]

## Sheet: supplementary table1
ID	Sex(1=male,2=female)	Age	Response(CR1,noCR0,Not evaluated2)	B_symptoms(yes1,no0)	IPI	wbc≤9.5(0),＞9.5（1）	monocyte normal（0）,abnormal（1）	hb≥90(0),＜90（1）	plt≥100(0),＜100（1）	marrowinvolved(yes1,no0)	Hans_type(GCB1,non-GCB2,Not evaluated3)	rs1051922	Co-dominant	Dominant	Recessive	rs11797	Co-dominant	Dominant	Recessive	rs2304205	Co-dominant	Dominant	Recessive	rs4508917	Co-dominant	Dominant	Recessive	rs8878	Co-dominant	Dominant	Recessive	rs975484	Co-dominant	Dominant	Recessive
1	2	32	1	1	3	1	1	0	0	0	3	GA	1	1	0	CT	1	1	0	A	0	0	0	G	0	0	0	G	0	0	0	C	0	0	0
2	2	48	0	0	3	0	0	0	0	0	2	G	0	0	0	CT	1	1	0	A	0	0	0	GA	1	1	0	G	0	0	0	C	0	0	0
3	2	72	1	0	5	0	1	0	0	0	2	G	0	0	0	CT	1	1	0	A	0	0	0	A	2	1	1	G	0	0	0	C	0	0	0
4	2	68	0	1	4	0	0	0	0	0	2	A	2	1	1	T	2	1	1	CA	1	1	0	GA	1	1	0	GA	1	1	0	CG	1	1	0
5	1	38	1	0	1	0	1	0	0	0	3	GA	1	1	0	CT	1	1	0	A	0	0	0	GA	1	1	0	G	0	0	0	C	0	0	0
6	1	69	1	0	2	0	1	0	0	0	1	G	0	0	0	CT	1	1	0	A	0	0	0	GA	1	1	0	G	0	0	0	C	0	0	0
7	1	69	2	1	5	1	1	0	0	0	2	GA	1	1	0	CT	1	1	0	A	0	0	0	G	0	0	0	G	0	0	0	C	0	0	0
8	2	26	0	1	3	0	1	0	0	0	2	G	0	0	0	CT	1	1	0	A	0	0	0	A	2	1	1	G	0	0	0	C	0	0	0
9	2	71	0	0	4	0	0	0	0	0	2	G	0	0	0	T	2	1	1	A	0	0	0	GA	1	1	0	G	0	0	0	C	0	0	0
10	2	40	2	0	2	0	0	0	0	0	3	A	2	1	1	C	0	0	0	A	0	0	0	GA	1	1	0	GA	1	1	0	C	0	0	0
11	1	22	0	1	2	0	0	0	0	0	1	G	0	0	0	C	0	0	0	A	0	0	0	GA	1	1	0	G	0	0	0	C	0	0	0
12	2	72	1	0	1	0	0	0	0	0	1	GA	1	1	0	CT	1	1	0	A	0	0	0	GA	1	1	0	G	0	0	0	C	0	0	0
13	1	45	1	0	0	0	0	0	0	0	1	G	0	0	0	CT	1	1	0	CA	1	1	0	A	2	1	1	G	0	0	0	CG	1	1	0
14	2	61	0	0	4	0	0	0	0	0	2	A	2	1	1	CT	1	1	0	A	0	0	0	G	0	0	0	G	0	0	0	C	0	0	0
15	2	41	1	0	0	0	0	0	0	0	3	G	0	0	0	CT	1	1	0	CA	1	1	0	A	2	1	1	G	0	0	0	CG	1	1	0
16	2	44	1	0	1	0	0	0	0	0	1	GA	1	1	0	C	0	0	0	A	0	0	0	G	0	0	0	G	0	0	0	C	0	0	0
17	2	64	1	0	5	0	0	0	0	0	3	G	0	0	0	C	0	0	0	A	0	0	0	A	2	1	1	G	0	0	0	C	0	0	0
18	2	49	1	0	0	0	0	0	0	0	3	GA	1	1	0	T	2	1	1	A	0	0	0	GA	1	1	0	G	0	0	0	C	0	0	0
20	2	37	1	1	2	0	0	1	0	0	1	GA	1	1	0	CT	1	1	0	A	0	0	0	A	2	1	1	G	0	0	0	C	0	0	0
21	1	78	1	0	5	0	1	1	0	0	1	GA	1	1	0	C	0	0	0	A	0	0	0	GA	1	1	0	GA	1	1	0	CG	1	1	0
22	1	66	2	0	4	0	0	0	0	0	3	G	0	0	0	C	0	0	0	A	0	0	0	A	2	1	1	GA	1	1	0	C	0	0	0
23	2	56	1	0	4	0	0	0	0	0	3	G	0	0	0	T	2	1	1	CA	1	1	0	A	2	1	1	G	0	0	0	CG	1	1	0
24	1	61	1	0	1	0	0	0	0	0	2	GA	1	1	0	C	0	0	0	A	0	0	0	A	2	1	1	GA	1	1	0	C	0	0	0
25	2	69	0	1	4	0	1	0	1	0	1	GA	1	1	0	C	0	0	0	A	0	0	0	A	2	1	1	GA	1	1	0	C	0	0	0
26	2	35	1	0	0	0	0	0	0	0	2	GA	1	1	0	CT	1	1	0	CA	1	1	0	A	2	1	1	G	0	0	0	CG	1	1	0
27	2	61	1	0	2	0	0	1	0	0	2	GA	1	1	0	C	0	0	0	CA	1	1	0	GA	1	1	0	G	0	0	0	CG	1	1	0
28	2	51	1	0	0	0	0	0	0	0	1	G	0	0	0	C	0	0	0	A	0	0	0	A	2	1	1	G	0	0	0	C	0	0	0
29	1	66	0	0	5	0	0	0	0	0	3	GA	1	1	0	C	0	0	0	A	0	0	0	G	0	0	0	G	0	0	0	C	0	0	0
31	1	61	1	0	1	0	0	0	0	0	3	G	0	0	0	C	0	0	0	A	0	0	0	GA	1	1	0	G	0	0	0	C	0	0	0
32	1	60	0	1	4	0	0	0	0	0	2	G	0	0	0	C	0	0	0	CA	1	1	0	GA	1	1	0	G	0	0	0	CG	1	1	0
33	1	38	1	0	2	0	0	0	0	0	3	GA	1	1	0	CT	1	1	0	A	0	0	0	GA	1	1	0	G	0	0	0	C	0	0	0
34	2	32	1	0	2	0	0	0	0	0	2	GA	1	1	0	C	0	0	0	A	0	0	0	G	0	0	0	G	0	0	0	C	0	0	0
36	2	78	1	0	2	0	0	0	0	0	1	G	0	0	0	C	0	0	0	CA	1	1	0	G	0	0	0	G	0	0	0	CG	1	1	0
37	1	52	0	0	2	0	1	0	0	0	1	G	0	0	0	C	0	0	0	CA	1	1	0	GA	1	1	0	G	0	0	0	C	0	0	0
39	1	65	1	0	1	0	1	0	0	0	1	GA	1	1	0	C	0	0	0	A	0	0	0	A	2	1	1	G	0	0	0	C	0	0	0
40	2	64	1	0	3	0	0	0	0	0	1	G	0	0	0	CT	1	1	0	CA	1	1	0	A	2	1	1	G	0	0	0	CG	1	1	0
42	1	78	0	0	2	0	0	0	0	0	1	A	2	1	1	C	0	0	0	A	0	0	0	GA	1	1	0	G	0	0	0	C	0	0	0
43	1	72	0	0	3	0	0	0	0	0	3	A	2	1	1	CT	1	1	0	CA	1	1	0	GA	1	1	0	G	0	0	0	CG	1	1	0
44	2	67	0	0	3	0	1	0	0	0	2	G	0	0	0	C	0	0	0	CA	1	1	0	G	0	0	0	G	0	0	0	CG	1	1	0
45	2	58	1	0	3	0	1	0	1	0	1	A	2	1	1	T	2	1	1	A	0	0	0	G	0	0	0	G	0	0	0	C	0	0	0
46	2	61	1	0	2	0	0	0	0	0	1	GA	1	1	0	C	0	0	0	A	0	0	0	GA	1	1	0	G	0	0	0	C	0	0	0
47	2	66	1	0	2	0	0	0	0	0	1	GA	1	1	0	C	0	0	0	A	0	0	0	A	2	1	1	G	0	0	0	C	0	0	0
48	2	44	1	0	1	0	0	0	0	0	1	A	2	1	1	C	0	0	0	A	0	0	0	A	2	1	1	G	0	0	0	C	0	0	0
49	1	70	2	0	4	1	1	0	1	0	3	G	0	0	0	CT	1	1	0	A	0	0	0	GA	1	1	0	G	0	0	0	C	0	0	0
50	1	72	2	1	4	0	0	0	0	0	2	G	0	0	0	T	2	1	1	CA	1	1	0	A	2	1	1	G	0	0	0	C	0	0	0
51	2	37	0	0	4	0	0	0	0	0	3	GA	1	1	0	CT	1	1	0	CA	1	1	0	G	0	0	0	G	0	0	0	CG	1	1	0
52	1	53	1	0	4	0	1	0	0	0	2	GA	1	1	0	CT	1	1	0	CA	1	1	0	GA	1	1	0	G	0	0	0	CG	1	1	0
53	1	59	1	0	1	0	0	0	0	0	1	G	0	0	0	C	0	0	0	CA	1	1	0	GA	1	1	0	GA	1	1	0	CG	1	1	0
54	2	46	0	1	4	1	1	0	0	0	1	G	0	0	0	C	0	0	0	A	0	0	0	GA	1	1	0	G	0	0	0	C	0	0	0
56	1	59	1	1	3	1	1	1	1	1	2	GA	1	1	0	C	0	0	0	C	2	1	1	GA	1	1	0	G	0	0	0	G	2	1	1
57	2	28	0	0	3	0	0	0	0	0	2	G	0	0	0	CT	1	1	0	A	0	0	0	GA	1	1	0	G	0	0	0	C	0	0	0
58	1	65	1	0	2	0	0	0	0	0	1	GA	1	1	0	C	0	0	0	A	0	0	0	G	0	0	0	G	0	0	0	C	0	0	0
59	2	63	1	0	3	0	0	0	0	0	1	GA	1	1	0	T	2	1	1	A	0	0	0	G	0	0	0	G	0	0	0	CG	1	1	0
60	1	40	1	0	1	0	0	0	0	0	3	A	2	1	1	CT	1	1	0	C	2	1	1	GA	1	1	0	G	0	0	0	CG	1	1	0
61	1	19	1	0	2	1	1	0	0	0	3	GA	1	1	0	T	2	1	1	A	0	0	0	G	0	0	0	G	0	0	0	C	0	0	0
62	2	56	2	1	3	0	0	0	1	1	3	G	0	0	0	C	0	0	0	A	0	0	0	A	2	1	1	GA	1	1	0	C	0	0	0
63	1	64	1	0	1	0	0	0	0	0	1	GA	1	1	0	CT	1	1	0	A	0	0	0	GA	1	1	0	G	0	0	0	C	0	0	0
64	1	66	1	0	1	0	1	0	0	0	2	G	0	0	0	C	0	0	0	A	0	0	0	A	2	1	1	GA	1	1	0	C	0	0	0
65	1	40	1	0	1	0	0	0	0	0	2	G	0	0	0	CT	1	1	0	A	0	0	0	GA	1	1	0	G	0	0	0	C	0	0	0
66	2	42	1	0	2	0	1	1	0	0	3	G	0	0	0	C	0	0	0	CA	1	1	0	GA	1	1	0	G	0	0	0	CG	1	1	0
67	1	73	1	0	4	0	0	0	0	0	3	G	0	0	0	CT	1	1	0	A	0	0	0	GA	1	1	0	G	0	0	0	C	0	0	0
68	1	71	0	1	4	0	0	0	0	0	2	G	0	0	0	C	0	0	0	A	0	0	0	G	0	0	0	G	0	0	0	C	0	0	0
69	1	69	1	0	2	0	0	0	0	0	1	GA	1	1	0	C	0	0	0	A	0	0	0	A	2	1	1	G	0	0	0	C	0	0	0
70	2	71	1	0	4	0	0	0	0	0	3	A	2	1	1	T	2	1	1	A	0	0	0	GA	1	1	0	G	0	0	0	C	0	0	0
72	2	36	1	0	2	0	0	0	0	0	1	GA	1	1	0	T	2	1	1	A	0	0	0	GA	1	1	0	GA	1	1	0	C	0	0	0
73	1	35	1	0	0	0	0	0	0	0	2	G	0	0	0	T	2	1	1	A	0	0	0	G	0	0	0	G	0	0	0	C	0	0	0
75	1	52	1	0	0	0	0	0	0	0	2	G	0	0	0	CT	1	1	0	CA	1	1	0	GA	1	1	0	G	0	0	0	CG	1	1	0
76	1	44	0	1	2	1	0	0	0	0	2	G	0	0	0	C	0	0	0	A	0	0	0	G	0	0	0	G	0	0	0	C	0	0	0
77	1	58	0	0	2	0	0	0	0	0	2	G	0	0	0	C	0	0	0	CA	1	1	0	GA	1	1	0	G	0	0	0	CG	1	1	0
78	1	77	0	0	1	0	1	0	0	0	2	G	0	0	0	C	0	0	0	A	0	0	0	G	0	0	0	G	0	0	0	C	0	0	0
79	1	56	0	0	2	0	0	1	0	0	1	G	0	0	0	T	2	1	1	CA	1	1	0	A	2	1	1	G	0	0	0	C	0	0	0
80	1	77	2	0	5	0	1	0	0	0	2	GA	1	1	0	CT	1	1	0	A	0	0	0	GA	1	1	0	G	0	0	0	C	0	0	0
82	1	67	1	0	4	0	0	0	0	0	2	GA	1	1	0	C	0	0	0	C	2	1	1	GA	1	1	0	G	0	0	0	G	2	1	1
86	1	56	1	1	0	0	0	0	0	0	2	G	0	0	0	C	0	0	0	A	0	0	0	A	2	1	1	G	0	0	0	C	0	0	0
87	1	37	1	1	3	0	1	0	0	0	2	GA	1	1	0	T	2	1	1	A	0	0	0	GA	1	1	0	G	0	0	0	C	0	0	0
88	1	54	1	0	1	0	0	0	0	0	1	G	0	0	0	C	0	0	0	A	0	0	0	G	0	0	0	G	0	0	0	C	0	0	0
93	1	34	0	0	2	0	0	0	0	0	3	GA	1	1	0	C	0	0	0	CA	1	1	0	GA	1	1	0	G	0	0	0	CG	1	1	0
94	2	65	0	0	4	0	0	0	0	0	3	GA	1	1	0	C	0	0	0	A	0	0	0	GA	1	1	0	G	0	0	0	C	0	0	0
98	1	77	0	1	4	0	1	1	0	0	2	G	0	0	0	C	0	0	0	C	2	1	1	A	2	1	1	GA	1	1	0	G	2	1	1
100	1	61	1	0	1	0	0	0	0	0	3	GA	1	1	0	C	0	0	0	CA	1	1	0	GA	1	1	0	G	0	0	0	CG	1	1	0
101	2	73	2	0	4	0	1	0	0	0	2	G	0	0	0	C	0	0	0	CA	1	1	0	G	0	0	0	G	0	0	0	CG	1	1	0
102	1	71	1	1	3	0	0	0	0	0	1	GA	1	1	0	C	0	0	0	CA	1	1	0	GA	1	1	0	G	0	0	0	CG	1	1	0
105	1	61	1	1	2	0	0	0	0	0	2	GA	1	1	0	C	0	0	0	A	0	0	0	GA	1	1	0	G	0	0	0	C	0	0	0
106	2	68	1	0	4	0	1	0	0	0	2	G	0	0	0	C	0	0	0	A	0	0	0	GA	1	1	0	G	0	0	0	C	0	0	0
109	1	65	1	0	4	1	1	0	0	0	2	G	0	0	0	CT	1	1	0	A	0	0	0	GA	1	1	0	G	0	0	0	C	0	0	0
111	2	58	0	0	2	0	0	0	0	0	2	GA	1	1	0	C	0	0	0	A	0	0	0	A	2	1	1	G	0	0	0	C	0	0	0
112	1	55	0	0	2	0	0	0	0	0	1	GA	1	1	0	CT	1	1	0	A	0	0	0	GA	1	1	0	G	0	0	0	C	0	0	0
113	1	53	0	0	2	0	0	0	0	0	2	GA	1	1	0	C	0	0	0	CA	1	1	0	GA	1	1	0	G	0	0	0	CG	1	1	0
114	1	45	1	0	0	1	1	0	0	0	1	G	0	0	0	C	0	0	0	CA	1	1	0	G	0	0	0	G	0	0	0	C	0	0	0
115	2	69	1	0	4	0	0	0	0	0	2	GA	1	1	0	CT	1	1	0	CA	1	1	0	GA	1	1	0	GA	1	1	0	CG	1	1	0
116	1	74	2	0	5	0	0	0	1	0	1	GA	1	1	0	CT	1	1	0	A	0	0	0	A	2	1	1	GA	1	1	0	C	0	0	0
117	1	31	1	1	3	0	0	0	0	1	2	GA	1	1	0	C	0	0	0	A	0	0	0	GA	1	1	0	G	0	0	0	C	0	0	0
118	2	65	0	0	1	0	0	0	0	0	2	G	0	0	0	C	0	0	0	A	0	0	0	GA	1	1	0	G	0	0	0	C	0	0	0
119	2	79	1	1	4	1	1	0	0	0	2	G	0	0	0	CT	1	1	0	A	0	0	0	GA	1	1	0	G	0	0	0	C	0	0	0
120	2	50	1	0	0	0	0	0	0	0	2	GA	1	1	0	CT	1	1	0	CA	1	1	0	GA	1	1	0	GA	1	1	0	CG	1	1	0
121	1	72	0	0	1	0	0	0	0	0	2	GA	1	1	0	C	0	0	0	CA	1	1	0	GA	1	1	0	G	0	0	0	CG	1	1	0
122	2	51	1	1	3	0	0	0	0	0	2	GA	1	1	0	C	0	0	0	A	0	0	0	GA	1	1	0	G	0	0	0	C	0	0	0
123	2	76	0	0	4	0	1	0	0	0	2	G	0	0	0	C	0	0	0	CA	1	1	0	G	0	0	0	G	0	0	0	CG	1	1	0
124	2	50	0	0	1	0	0	0	0	1	3	GA	1	1	0	C	0	0	0	A	0	0	0	A	2	1	1	G	0	0	0	C	0	0	0
125	1	68	0	1	2	0	0	0	0	0	1	G	0	0	0	C	0	0	0	A	0	0	0	G	0	0	0	G	0	0	0	C	0	0	0
126	1	58	0	1	3	1	1	0	0	0	2	G	0	0	0	C	0	0	0	A	0	0	0	A	2	1	1	G	0	0	0	C	0	0	0
127	2	41	1	1	4	1	0	0	0	1	1	G	0	0	0	T	2	1	1	A	0	0	0	A	2	1	1	G	0	0	0	C	0	0	0
128	1	31	1	0	3	1	1	0	0	0	2	G	0	0	0	C	0	0	0	C	2	1	1	A	2	1	1	G	0	0	0	G	2	1	1
130	2	37	1	0	2	0	1	0	0	0	1	G	0	0	0	CT	1	1	0	CA	1	1	0	GA	1	1	0	G	0	0	0	CG	1	1	0
131	1	64	1	0	2	0	0	0	0	0	2	GA	1	1	0	C	0	0	0	A	0	0	0	G	0	0	0	G	0	0	0	C	0	0	0
132	2	61	1	0	3	0	0	0	0	0	1	GA	1	1	0	CT	1	1	0	CA	1	1	0	GA	1	1	0	G	0	0	0	CG	1	1	0
135	1	58	0	0	0	0	0	0	0	1	3	GA	1	1	0	CT	1	1	0	CA	1	1	0	GA	1	1	0	G	0	0	0	CG	1	1	0
136	1	58	0	0	3	0	0	0	0	0	2	GA	1	1	0	C	0	0	0	CA	1	1	0	G	0	0	0	G	0	0	0	CG	1	1	0
137	2	53	1	0	0	0	0	0	0	0	1	GA	1	1	0	CT	1	1	0	CA	1	1	0	G	0	0	0	G	0	0	0	CG	1	1	0
138	2	54	1	0	2	0	0	0	0	0	1	GA	1	1	0	C	0	0	0	C	2	1	1	GA	1	1	0	G	0	0	0	G	2	1	1
139	1	56	1	1	2	1	1	0	0	0	2	G	0	0	0	CT	1	1	0	A	0	0	0	A	2	1	1	G	0	0	0	C	0	0	0
140	2	80	0	1	4	1	1	0	0	0	2	GA	1	1	0	CT	1	1	0	A	0	0	0	A	2	1	1	GA	1	1	0	C	0	0	0
141	1	56	1	0	4	0	1	0	1	1	2	GA	1	1	0	C	0	0	0	A	0	0	0	A	2	1	1	G	0	0	0	C	0	0	0
142	2	84	0	0	4	1	0	0	0	0	2	G	0	0	0	C	0	0	0	A	0	0	0	GA	1	1	0	G	0	0	0	C	0	0	0
143	1	73	0	1	2	0	1	0	0	0	3	G	0	0	0	CT	1	1	0	A	0	0	0	A	2	1	1	GA	1	1	0	C	0	0	0
145	2	62	0	1	3	0	0	0	0	0	3	GA	1	1	0	C	0	0	0	A	0	0	0	A	2	1	1	G	0	0	0	C	0	0	0
300	1	69	0	1	4	1	1	1	0	1	2	G	0	0	0	C	0	0	0	CA	1	1	0	GA	1	1	0	G	0	0	0	CG	1	1	0
301	2	54	0	1	1	0	0	0	0	0	3	G	0	0	0	C	0	0	0	A	0	0	0	A	2	1	1	GA	1	1	0	C	0	0	0
302	1	54	2	0	3	0	0	0	0	0	3	GA	1	1	0	C	0	0	0	CA	1	1	0	GA	1	1	0	G	0	0	0	CG	1	1	0
303	2	56	0	1	4	0	1	0	0	1	2	GA	1	1	0	C	0	0	0	CA	1	1	0	GA	1	1	0	G	0	0	0	CG	1	1	0
304	1	61	2	0	4	0	0	0	0	0	1	G	0	0	0	CT	1	1	0	CA	1	1	0	G	0	0	0	G	0	0	0	CG	1	1	0
305	1	37	1	0	3	0	0	0	0	0	2	G	0	0	0	T	2	1	1	A	0	0	0	GA	1	1	0	G	0	0	0	C	0	0	0
306	2	58	1	0	2	0	0	0	0	0	2	GA	1	1	0	T	2	1	1	A	0	0	0	A	2	1	1	G	0	0	0	C	0	0	0
307	1	40	0	1	4	0	1	0	0	0	2	GA	1	1	0	C	0	0	0	A	0	0	0	GA	1	1	0	G	0	0	0	C	0	0	0
308	1	50	2	1	3	0	0	0	1	0	2	G	0	0	0	C	0	0	0	CA	1	1	0	G	0	0	0	G	0	0	0	CG	1	1	0
309	1	43	1	0	1	0	0	0	0	0	3	GA	1	1	0	C	0	0	0	A	0	0	0	G	0	0	0	G	0	0	0	C	0	0	0
311	1	27	0	0	0	0	0	1	0	0	3	G	0	0	0	T	2	1	1	A	0	0	0	GA	1	1	0	G	0	0	0	C	0	0	0
312	1	59	0	0	0	0	0	1	0	0	2	G	0	0	0	C	0	0	0	A	0	0	0	GA	1	1	0	G	0	0	0	C	0	0	0
313	1	59	2	1	0	0	0	0	0	0	1	G	0	0	0	CT	1	1	0	CA	1	1	0	GA	1	1	0	G	0	0	0	CG	1	1	0
314	2	57	1	0	1	0	0	0	0	0	2	GA	1	1	0	C	0	0	0	A	0	0	0	G	0	0	0	G	0	0	0	C	0	0	0
315	1	67	1	1	2	0	0	1	0	0	2	GA	1	1	0	CT	1	1	0	A	0	0	0	GA	1	1	0	G	0	0	0	C	0	0	0
316	1	51	2	1	1	0	0	0	0	0	2	GA	1	1	0	C	0	0	0	A	0	0	0	GA	1	1	0	G	0	0	0	C	0	0	0
317	1	62	1	0	5	0	0	1	1	0	2	A	2	1	1	C	0	0	0	CA	1	1	0	GA	1	1	0	G	0	0	0	CG	1	1	0
318	1	42	2	0	1	0	0	0	0	0	1	G	0	0	0	C	0	0	0	CA	1	1	0	G	0	0	0	G	0	0	0	CG	1	1	0
319	1	73	2	0	4	0	0	0	0	0	3	GA	1	1	0	C	0	0	0	A	0	0	0	G	0	0	0	G	0	0	0	C	0	0	0
320	2	55	2	0	3	0	1	0	0	0	2	G	0	0	0	C	0	0	0	A	0	0	0	G	0	0	0	G	0	0	0	C	0	0	0
321	2	56	0	0	2	0	1	0	0	0	3	G	0	0	0	C	0	0	0	A	0	0	0	GA	1	1	0	G	0	0	0	C	0	0	0
322	1	54	2	0	1	0	0	0	0	1	1	GA	1	1	0	T	2	1	1	A	0	0	0	A	2	1	1	GA	1	1	0	C	0	0	0
323	1	62	2	0	1	0	0	0	0	0	1	G	0	0	0	CT	1	1	0	CA	1	1	0	G	0	0	0	G	0	0	0	CG	1	1	0
324	2	77	2	0	3	0	1	0	0	0	2	G	0	0	0	CT	1	1	0	A	0	0	0	A	2	1	1	G	0	0	0	C	0	0	0
325	2	67	2	1	1	1	0	0	0	0	3	G	0	0	0	CT	1	1	0	CA	1	1	0	GA	1	1	0	GA	1	1	0	CG	1	1	0
326	2	73	2	1	3	0	0	0	0	0	1	GA	1	1	0	C	0	0	0	A	0	0	0	A	2	1	1	G	0	0	0	C	0	0	0
327	2	64	1	0	1	0	0	0	0	0	2	GA	1	1	0	CT	1	1	0	CA	1	1	0	A	2	1	1	G	0	0	0	CG	1	1	0
328	1	48	2	0	3	0	0	0	0	0	2	GA	1	1	0	C	0	0	0	CA	1	1	0	A	2	1	1	G	0	0	0	CG	1	1	0
329	2	45	2	1	1	0	0	0	0	0	1	G	0	0	0	C	0	0	0	A	0	0	0	GA	1	1	0	G	0	0	0	C	0	0	0
330	1	58	2	0	3	0	0	0	0	0	1	GA	1	1	0	C	0	0	0	A	0	0	0	GA	1	1	0	G	0	0	0	C	0	0	0
331	2	70	2	1	3	0	1	0	0	0	2	GA	1	1	0	C	0	0	0	A	0	0	0	GA	1	1	0	G	0	0	0	C	0	0	0
