# Supplementary material for: Genetic polymorphisms in cGAS-STING-mediated type I interferon innate immune signaling pathway are associated with DLBCL
Source: Front Immunol. 2025 Dec 16;16:1725218. doi: 10.3389/fimmu.2025.1725218 (PMC12747902; doi:10.3389/fimmu.2025.1725218)
Supplement: Supplementary file 3 [file Table2.xlsx]

## Sheet: Sheet1
Supplementary Table 2. Firth penalized logistic regression for rs8878
Susceptibility							WBC
Model		control	case	OR(95%CI)	P		Model		≤9.5×10^9	＞9.5×10^9	OR(95%CI)	P
Codominant	GG	222	128				Codominant	GG	112	16
	AG	24	19	1.36 (0.71, 2.56)	0.35			AG	17	2	1.01(0.19, 3.76)	0.99
	AA	1	0	0.57(0.004,11.01)	0.72			AA	0	0	NA	NA
Dominant	GG	222	128				Dominant	GG	112	16
	AG/AA	25	19	1.31(0.69-2.44)	0.41			AG/AA	17	2	1.01(0.19, 3.76)	0.99
Recessive	AG/GG	246	147				Recessive	AG/GG	129	18
	AA	1	0	0.55(0.004–10.53)	0.7			AA	0	0	NA	NA
Chemotherapy Response							Monocyte Count
Model		noCR	CR	OR(95%CI)	P		Model		normal	abnormal	OR(95%CI)	P
Codominant	GG	40	68				Codominant	GG	91	37
	AG	6	7	0.81(0.25,2.63)	0.72			AG	13	6	1.06(0.36,2.86)	0.91
	AA	0	0	NA	NA			AA	0	0	NA	NA
Dominant	GG	40	68				Dominant	GG	91	37
	AG/AA	6	7	0.81(0.25,2.63)	0.72			AG/AA	13	6	1.06(0.36,2.86)	0.91
Recessive	AG/GG	46	75				Recessive	AG/GG	98	37
	AA	0	0	NA	NA			AA	0	0	NA	NA
							HGB
							Model		HGB≥90g/L	HGB＜90g/L	OR(95%CI)	P
							Codominant	GG	119	9
								AG	16	3	2.71(0.61,10.02)	0.17
								AA	0	0	NA	NA
							Dominant	GG	119	9	2.71(0.61,10.02)	0.17
								AG/AA	16	3	NA	NA
>							Recessive	AG/GG	135	12
								AA	0	0	NA	NA
							PLT
							Model		≥100×10^9/L	＜100×10^9/L	OR(95%CI)	P
							Codominant	GG	122	6
								AG	16	3	3.57( 0.76,14.72)	0.1
								AA	0	0	NA	NA
							Dominant	GG	122	6
								AG/AA	16	3	3.57( 0.76,14.72)	0.1
							Recessive	AG/GG	138	9
								AA	0	0	NA	NA
							B_symptoms
							Model		NO	YES	OR(95%CI)	P
							Codominant	GG	95	33
								AG	11	8	2.15(0.78,5.76)	0.13
								AA	0	0	NA	NA
							Dominant	GG	95	33
								AG/AA	11	8	2.15(0.78,5.76)	0.13
							Recessive	AG/GG	106	41
								AA	0	0	NA	NA
